# Supplementary material for: Addis Ababa population-based pattern of cancer therapy, Ethiopia
Source: PLoS One. 2019 Sep 19;14(9):e0219519. doi: 10.1371/journal.pone.0219519 (PMC6752935; doi:10.1371/journal.pone.0219519)
Supplement: S1 Table — (XLSX) [file pone.0219519.s001.xlsx]

## Sheet: Addis Ababa Cancer Registry Dat
Institution of treatment	Sex	Age	Cancer	Stage	ECOG	Operation	Chemotherapy	Planned but didn`t receive CT	Time in days CT received	Waiting time for CT in months	Completeness of chemotherapy	Radiotherapy	Booked for Radiotherapy but didn`t receive	Time in days RT received	Waiting time for RT in months	Completeness of Radiotherapy	Haemostatic or single shot Radiotherapy	Analgesics
governmental	male	87	Head and Neck	confirmed Stage 4	3	no	no	chemo was planned, patient didn`t receive it			none planned	no	booked, but patient didn`t receive it			planned, but not received	no
governmental	male	86	Leukemia (not NHL)	confirmed Stage 4	unknown	no	yes	no		2.7541	unknown	no				none planned	no	Tramadol,
private	male	86	Prostate	Unknwon, probably stage 1, 2 or 3	unknown	no	no	no			none planned	no				none planned	no	Morphine
governmental	male	85	Breast	Unknwon, probably stage 1, 2 or 3	1	yes	no	no			receive	no				none planned	no
governmental	female	85	Others	confirmed Stage 4	unknown	no	no	no			none planned	no	booked, but patient didn`t receive it			planned, but not received	no	Tramadole
private	female	82	Breast	Stage 2	unknown	yes	no	no			none planned	no				none planned	no	Tramadol
governmental	female	80	Bladder	Unknwon, probably stage 1, 2 or 3	2	yes	no	no			none planned	no				none planned	no	Diclofenac
private	female	80	Breast	Unknwon, probably stage 1, 2 or 3	unknown	no	no	no			none planned	no				none planned	no
governmental	female	80	Cervix	Stage 3	3	no	no	chemo was planned, patient didn`t receive it			planned, but not received	no	booked, but patient didn`t receive it			planned, but not received	no	Tramadol,
governmental	female	80	Sarcoma	confirmed Stage 4	2	yes	no	no			none planned	no				none planned	no
private	female	80	Stomach	confirmed Stage 4	unknown	yes	no	no			none planned	no				none planned	no	Tramadol
governmental	female	79	Sarcoma	Unknwon, probably stage 1, 2 or 3	1	yes	yes	no			≥85%	no				none planned	no
private	female	78	Colorectal	Unknwon, probably stage 1, 2 or 3	unknown	no	no	no			none planned	no				none planned	no
private	male	78	Esophagus	Unknwon, probably stage 1, 2 or 3	unknown	no	no	no			none planned	no				none planned	no
private	male	78	Prostate	confirmed Stage 4	3	no	no	no			unknown	yes				≥85%	no	Tramadol
governmental	female	76	Breast	Stage 3	2	yes	yes	no		16.7869	<85%	no				none planned	no	Diclofenac
governmental	male	76	Non-Hodgkin lymphoma	Unknwon, probably stage 1, 2 or 3	unknown	no	yes	no		6.06557	unknown	no				none planned	no	Tramadol,Diclofenac
private	male	75	Breast	Stage 3	unknown	yes	yes	no	105	1.11475	≥85%	no				none planned	no
governmental	female	75	Breast	confirmed Stage 4	2	no	no	no			none planned	yes		8	9.4	≥85%	no	Morphine,Tramadol
governmental	female	75	Cervix	Unknwon, probably stage 1, 2 or 3	unknown	no	no	chemo was planned, patient didn`t receive it			planned, but not received	no	booked, but patient didn`t receive it			planned, but not received	no
private	female	75	Lung	confirmed Stage 4	3	no	no	no			none planned	no				none planned	no	Diclofenac
private	female	75	Lung	Unknwon, probably stage 1, 2 or 3	unknown	no	yes	no	66	0.163934	<85%	no				none planned	no	Tramadol
private	female	75	Others	Unknwon, probably stage 1, 2 or 3	unknown	no	no	no			none planned	yes				≥85%	no	Diclofenac, Paracetamol,
private	male	75	Pancreas	Unknwon, probably stage 1, 2 or 3	unknown	yes	no	no			none planned	no				none planned	no	Tramadol, Paracetamol
private	male	75	Prostate	Unknwon, probably stage 1, 2 or 3	unknown	no	no	no			none planned	yes				≥85%	no
governmental	male	74	Non-Hodgkin lymphoma	Unknwon, probably stage 1, 2 or 3	4	yes	no	no			none planned	no				none planned	no	Tramadol,Morphine
governmental	female	73	Non-Hodgkin lymphoma	Unknwon, probably stage 1, 2 or 3	unknown	no	yes	no	272	8.81967	unknown	no				none planned	no
governmental	male	73	Non-Hodgkin lymphoma	Stage 2	unknown	no	no	chemo was planned, patient didn`t receive it			planned, but not received	no				none planned	no	Tramadole,Paracetamol,
private	male	73	Thyroid	confirmed Stage 4	unknown	no	no	no			none planned	no				none planned	no
governmental	female	72	Breast	confirmed Stage 4	2	no	yes	no		0.983607	unknown	yes		8	15.6	≥85%	no
private	female	72	Cervix	Stage 3	unknown	no	no	no			none planned	no	booked, but patient didn`t receive it			planned, but not received	no
private	male	72	Colorectal	Stage 3	3	yes	yes	no	49	0.754098	<85%	no				none planned	no
private	male	72	Colorectal	Unknwon, probably stage 1, 2 or 3	unknown	yes	no	no			none planned	no				none planned	no	Diclofenac, Pethidine,
private	male	72	Esophagus	Unknwon, probably stage 1, 2 or 3	unknown	no	no	no			none planned	no				none planned	no
governmental	male	72	Pancreas	confirmed Stage 4	3	yes	no	no			none planned	no				none planned	no	Tramadole
governmental	female	71	Breast	Stage 2	1	yes	yes	no	242	6.72131	≥85%	no	booked, but patient didn`t receive it			planned, but not received	no
private	male	71	Colorectal	confirmed Stage 4	2	yes	no	chemo was planned, patient didn`t receive it			planned, but not received	no				none planned	no	Tramadol
governmental	female	71	Esophagus	Stage 3	unknown	yes	no	no			none planned	no				none planned	no	Diclofenac,Tramadol, Pethidine,
governmental	male	71	Others	Unknwon, probably stage 1, 2 or 3	unknown	yes	yes	no	121	1.01639	≥85%	no	booked, but patient didn`t receive it			planned, but not received	no
governmental	female	70	Breast	Stage 2	0	yes	yes	no	128	0.885246	≥85%	yes		22	7.4	≥85%	no
governmental	female	70	Breast	Stage 3	1	yes	yes	no	145	1.86885	≥85%	yes		25	9	≥85%	no
private	male	70	Breast	Stage 3	unknown	no	no	no			none planned	no				none planned	no
governmental	female	70	Breast	Stage 3	1	yes	yes	no	21	0.786885	<85%	no	booked, but patient didn`t receive it			planned, but not received	no
private	female	70	Cancer of unknown primary	confirmed Stage 4	unknown	no	no	no			none planned	no	booked, but patient didn`t receive it			planned, but not received	no
governmental	female	70	Cervix	Stage 2	2	no	no	no			none planned	yes		43	3.63333	<85%	no
governmental	female	70	Cervix	confirmed Stage 4	1	no	no	no			none planned	no	booked, but patient didn`t receive it			planned, but not received	no	Tramadol
private	male	70	Colorectal	Unknwon, probably stage 1, 2 or 3	unknown	no	no	no			none planned	no				none planned	no	Tramadol
private	male	70	Colorectal	confirmed Stage 4	unknown	yes	no	no			none planned	no				none planned	no	Tramadol
private	male	70	Colorectal	confirmed Stage 4	1	no	no	no			none planned	no				none planned	no
private	female	70	Esophagus	Unknwon, probably stage 1, 2 or 3	unknown	no	no	no			planned, but not received	no	booked, but patient didn`t receive it			planned, but not received	no
governmental	male	70	Esophagus	Unknwon, probably stage 1, 2 or 3	unknown	no	no	no			none planned	no				none planned	no	Tramadol,Diclofenac,
governmental	female	70	Head and Neck	Unknwon, probably stage 1, 2 or 3	2	yes	yes	no		0.295082	unknown	yes		31	1.76667	unknown	no
governmental	male	70	Head and Neck	Unknwon, probably stage 1, 2 or 3	0	no	no	no			none planned	yes		52	5.33333	≥85%	no
governmental	male	70	Head and Neck	Unknwon, probably stage 1, 2 or 3	1	no	yes	no		6.88525	≥85%	no	booked, but patient didn`t receive it			planned, but not received	no
governmental	female	70	Head and Neck	Unknwon, probably stage 1, 2 or 3	3	yes	no	no			none planned	no	booked, but patient didn`t receive it			planned, but not received	no	Ethiomorphine
private	female	70	Lung	confirmed Stage 4	unknown	yes	yes	no	83	1.08197	≥85%	no				none planned	no	Tramadol
private	female	70	Non-Hodgkin lymphoma	Stage 2	unknown	no	yes	no	420	0.0655738	unknown	no				none planned	no
private	male	70	Others	Unknwon, probably stage 1, 2 or 3	unknown	yes	no	no			none planned	no				none planned	no	Diclofenac
private	female	70	Others	confirmed Stage 4	unknown	yes	yes	no			≥85%	yes				≥85%	no
governmental	female	70	Ovary	Unknwon, probably stage 1, 2 or 3	1	no	yes	no	106	5.90164	≥85%	no				none planned	no	Morphine,
private	male	70	Pancreas	confirmed Stage 4	unknown	no	no	no			none planned	no				none planned	no	Tramadol,Diclofenac, Pethidine,
governmental	male	70	Prostate	Unknwon, probably stage 1, 2 or 3	2	yes	no	no			none planned	no				none planned	no	Diclofenac,
governmental	male	68	Head and Neck	Unknwon, probably stage 1, 2 or 3	2	yes	yes	no	126	4.22951	≥85%	no	booked, but patient didn`t receive it			planned, but not received	no	Diclofenac
governmental	male	68	Head and Neck	Unknwon, probably stage 1, 2 or 3	unknown	no	yes	no	91	4.52459	≥85%	yes			5.63333	≥85%	no	Diclofenac
private	male	68	Lung	confirmed Stage 4	1	no	yes	no	0		<85%	no	booked, but patient didn`t receive it			planned, but not received	no	Tramadol
private	male	68	Prostate	confirmed Stage 4	unknown	no	no	no			none planned	no				none planned	no
governmental	female	67	Non-Hodgkin lymphoma	Unknwon, probably stage 1, 2 or 3	1	no	no	no			none planned	no				none planned	no	Tramadol
governmental	female	67	Others	Unknwon, probably stage 1, 2 or 3	1	no	no	no			none planned	no	booked, but patient didn`t receive it			planned, but not received	no
governmental	male	67	Sarcoma	Unknwon, probably stage 1, 2 or 3	1	yes	yes	no	134	3.31148	<85%	yes		39	6.6	≥85%	no
governmental	female	65	Breast	confirmed Stage 4	2	yes	no	no			none planned	no				none planned	no	Tramadol, Diclofenac
private	male	65	Breast	Stage 2	unknown	yes	yes	no	75	0.754098	≥85%	no				none planned	no
governmental	female	65	Cervix	Stage 3	2	no	no	no			none planned	yes	0			≥85%	yes	Tramadol,
private	female	65	Cervix	Unknwon, probably stage 1, 2 or 3	unknown	no	no	no			none planned	yes				unknown	no
governmental	female	65	Cervix	Stage 3	3	no	no	no			unknown	no				none planned	no	Tramadol,
private	male	65	Esophagus	confirmed Stage 4	1	no	no	chemo was planned, patient didn`t receive it			planned, but not received	no	booked, but patient didn`t receive it			planned, but not received	no
governmental	male	65	Non-Hodgkin lymphoma	Unknwon, probably stage 1, 2 or 3	unknown	no	yes	no	0	0.491803	<85%	no				none planned	no	Tramadole,
private	male	65	Non-Hodgkin lymphoma	confirmed Stage 4	2	no	yes	no	126	0.52459	≥85%	no				none planned	no	Tramadol,Diclofenac
governmental	female	65	Non-Hodgkin lymphoma	confirmed Stage 4	unknown	no	yes	no	236	2.78689	unknown	yes		6	10.7667	≥85%	no	Tramadole,
private	female	65	Others	Unknwon, probably stage 1, 2 or 3	unknown	yes	no	no			none planned	no				none planned	no	Pethidine, Tramadole
private	female	65	Ovary	confirmed Stage 4	unknown	no	yes	no	0	0.360656	<85%	no				none planned	no	Tramadol, Lidocin
private	male	65	Prostate	confirmed Stage 4	2	yes	no	no			none planned	yes				unknown	no
governmental	male	65	Prostate	confirmed Stage 4	unknown	no	no	chemo was planned, patient didn`t receive it			planned, but not received	yes				≥85%	no	Tramadol,
governmental	male	65	Prostate	confirmed Stage 4	4	yes	no	no			none planned	yes		0		≥85%	yes	Morphine,
private	male	65	Sarcoma	Unknwon, probably stage 1, 2 or 3	1	no	no	no			none planned	no				none planned	no
governmental	female	65	Sarcoma	Unknwon, probably stage 1, 2 or 3	unknown	no	no	no			none planned	no				none planned	no
private	female	65	Stomach	confirmed Stage 4	2	no	no	no			none planned	no				none planned	no
governmental	female	64	Cervix	confirmed Stage 4	unknown	no	no	no			none planned	yes				≥85%	yes	Tramadol,
governmental	male	64	Head and Neck	confirmed Stage 4	3	yes	yes	no		0.131148	unknown	yes		49	0.533333	≥85%	no
private	female	64	Ovary	confirmed Stage 4	unknown	yes	no	no			none planned	no				none planned	no	Diclofenac, Paracetamol, Tramadol
governmental	female	64	Thyroid	confirmed Stage 4	unknown	no	no	chemo was planned, patient didn`t receive it			planned, but not received	yes		12	0.466667	≥85%	no	Tramadole
governmental	male	63	Lung	confirmed Stage 4	unknown	no	no	no			none planned	no				none planned	no
governmental	female	63	Non-Hodgkin lymphoma	confirmed Stage 4	2	no	yes	no	365	8.55738	unknown	no				none planned	no
private	male	63	Prostate	Unknwon, probably stage 1, 2 or 3	unknown	yes	no	no			none planned	no				none planned	no
governmental	female	62	Breast	Stage 2	0	yes	yes	no	122	0.622951	≥85%	yes		25	6.9	≥85%	no
private	female	62	Breast	Unknwon, probably stage 1, 2 or 3	unknown	yes	no	no			none planned	no				none planned	no
private	female	62	Breast	Stage 2	unknown	yes	yes	no	112	0.655738	≥85%	no				none planned	no
governmental	female	62	Breast	confirmed Stage 4	unknown	no	no	no			none planned	no				none planned	no
private	female	62	Breast	Stage 3	unknown	yes	yes	no			≥85%	no	booked, but patient didn`t receive it			planned, but not received	no
private	female	62	Breast	Unknwon, probably stage 1, 2 or 3	unknown	no	no	no			unknown	no				none planned	no
governmental	male	62	Colorectal	confirmed Stage 4	unknown	yes	no	no			none planned	no				none planned	no	Tramadole, Metronidazole
private	female	62	Lung	confirmed Stage 4	4	no	yes	no	107	0.491803	≥85%	no				none planned	no	Tramadol, Diclofenac
governmental	female	62	Lung	Unknwon, probably stage 1, 2 or 3	unknown	no	no	no			none planned	no				none planned	no	Tramadole
private	female	62	Ovary	confirmed Stage 4	1	yes	yes	no	107	13.2787	≥85%	no				none planned	no	Tramadol
governmental	male	62	Prostate	confirmed Stage 4	unknown	yes	no	no			none planned	yes			5.86667	≥85%	no	Morphine,
governmental	female	62	Thyroid	Unknwon, probably stage 1, 2 or 3	1	yes	no	no			none planned	yes			10.2333	unknown	no
private	male	61	Breast	Unknwon, probably stage 1, 2 or 3	unknown	yes	no	no			none planned	no				none planned	no	Pethidine
governmental	male	61	Head and Neck	Unknwon, probably stage 1, 2 or 3	3	no	no	no			none planned	no				none planned	no
governmental	female	60	Breast	Stage 3	1	yes	yes	no	96	4.55738	≥85%	yes		25	10.3333	≥85%	no	Tramadol,Morphine, Bisocadyl
private	female	60	Breast	Unknwon, probably stage 1, 2 or 3	unknown	yes	yes	no			≥85%	yes				≥85%	no
private	female	60	Breast	Stage 2	unknown	yes	yes	no			unknown	no				none planned	no
governmental	female	60	Breast	Stage 3	1	yes	yes	no	136	0	≥85%	no	booked, but patient didn`t receive it			planned, but not received	no
private	female	60	Breast	confirmed Stage 4	unknown	no	no	no			none planned	no				none planned	no
private	female	60	Breast	confirmed Stage 4	4	yes	no	no			none planned	no				none planned	no	Diclofenac,Tramadol, Pethidine,
governmental	female	60	Breast	Unknwon, probably stage 1, 2 or 3	1	yes	yes	no	114	1.31148	≥85%	no	booked, but patient didn`t receive it			planned, but not received	no
governmental	female	60	Breast	Unknwon, probably stage 1, 2 or 3	unknown	no	no	no			unknown	no				none planned	no
governmental	male	60	Cancer of unknown primary	confirmed Stage 4	3	no	no	no			none planned	yes		6	0.2	≥85%	no	Morphine
private	male	60	Cancer of unknown primary	confirmed Stage 4	4	no	yes	no			<85%	no				none planned	no	Codein, Morphine
governmental	female	60	Cancer of unknown primary	confirmed Stage 4	3	no	no	no			none planned	no				none planned	no
governmental	female	60	Cancer of unknown primary	confirmed Stage 4	unknown	no	no	no			none planned	yes		9	0.5	≥85%	no	Morphine,
governmental	female	60	Cervix	Stage 3	3	no	no	no			none planned	yes			9.13333	unknown	no
governmental	female	60	Cervix	confirmed Stage 4	unknown	yes	yes	no			≥85%	no				none planned	no
governmental	female	60	Cervix	Stage 3	2	no	no	no			none planned	no	booked, but patient didn`t receive it			planned, but not received	no	Tramadol,
governmental	female	60	Cervix	confirmed Stage 4	1	no	yes	no			≥85%	yes		0		≥85%	yes	Morphine,Tramadole
governmental	female	60	Colorectal	Unknwon, probably stage 1, 2 or 3	0	yes	no	no			none planned	yes		38	6.36667	≥85%	no
governmental	female	60	Colorectal	confirmed Stage 4	3	yes	yes	no	62	7.57377	<85%	yes		17	9.76667	≥85%	no	Tramadol,Morphine
private	male	60	Colorectal	Unknwon, probably stage 1, 2 or 3	unknown	yes	no	no			none planned	no				none planned	no	Tramadol
private	male	60	Colorectal	confirmed Stage 4	1	no	no	no			none planned	no				none planned	no	Morphine
private	male	60	Esophagus	confirmed Stage 4	2	no	no	no			none planned	no				none planned	no
governmental	female	60	Esophagus	confirmed Stage 4	2	no	no	chemo was planned, patient didn`t receive it			planned, but not received	no	booked, but patient didn`t receive it			planned, but not received	no
governmental	female	60	Esophagus	confirmed Stage 4	2	no	no	no			none planned	no				none planned	no
governmental	female	60	Leukemia (not NHL)	Unknwon, probably stage 1, 2 or 3	unknown	no	yes	no			unknown	no				none planned	no
governmental	female	60	Leukemia (not NHL)	Unknwon, probably stage 1, 2 or 3	unknown	no	yes	no		1.11475	unknown	no				none planned	no
private	female	60	Liver	confirmed Stage 4	unknown	no	no	chemo was planned, patient didn`t receive it			none planned	no	booked, but patient didn`t receive it			planned, but not received	no	Tramadol
private	male	60	Lung	confirmed Stage 4	unknown	no	no	no			none planned	no				none planned	no
private	male	60	Lung	Unknwon, probably stage 1, 2 or 3	unknown	no	yes	no	66		≥85%	no				none planned	no
governmental	female	60	Others	confirmed Stage 4	1	no	yes	no	152	0.819672	≥85%	yes		61	4.73333	unknown	no
private	female	60	Others	Unknwon, probably stage 1, 2 or 3	unknown	no	no	no			none planned	no				none planned	no
private	female	60	Others	confirmed Stage 4	1	yes	yes	no	151	16.9508	≥85%	yes				unknown	no
governmental	female	60	Others	confirmed Stage 4	2	yes	no	no			none planned	no				none planned	no	Tramadol
governmental	female	60	Ovary	confirmed Stage 4	2	yes	yes	no	132	0.852459	≥85%	no				none planned	no	Paracetamole, Pethidine,Morphine, Indomethacine
governmental	female	60	Ovary	confirmed Stage 4	2	yes	no	chemo was planned, patient didn`t receive it			planned, but not received	no	booked, but patient didn`t receive it			planned, but not received	no	Diclofenac50mg,Tramadol50mg
private	male	60	Renal	Unknwon, probably stage 1, 2 or 3	unknown	no	no	no			none planned	no				none planned	no	Diclofenac, Tramadol,
governmental	female	60	Renal	Unknwon, probably stage 1, 2 or 3	unknown	yes	no	no			none planned	no				none planned	no	Tramadol,Diclofenac,
private	female	60	Stomach	Unknwon, probably stage 1, 2 or 3	unknown	yes	no	no			none planned	no				none planned	no	Tramadol,
private	male	60	Stomach	Unknwon, probably stage 1, 2 or 3	unknown	no	yes	no	0		<85%	no				none planned	no
governmental	male	60	Thyroid	confirmed Stage 4	2	yes	no	no			none planned	no	booked, but patient didn`t receive it			planned, but not received	no	Analgesics,Morphine
private	male	60	Thyroid	confirmed Stage 4	unknown	yes	no	chemo was planned, patient didn`t receive it			planned, but not received	yes				≥85%	no	Morphine
governmental	male	60	Thyroid	Stage 3	1	yes	no	no			none planned	no				none planned	no
private	female	59	Lung	Unknwon, probably stage 1, 2 or 3	unknown	no	yes	no			≥85%	no				none planned	no
governmental	female	58	Cervix	confirmed Stage 4	1	no	yes	no	0	7.34426	<85%	no	booked, but patient didn`t receive it			planned, but not received	no
governmental	male	58	Head and Neck	confirmed Stage 4	2	no	yes	no	146	2	unknown	yes			3	none planned	no	Analgesics
governmental	male	58	Lung	Stage 3	1	no	no	chemo was planned, patient didn`t receive it			planned, but not received	no	booked, but patient didn`t receive it			planned, but not received	no	Tramadol,
private	male	58	Others	Stage 2	2	yes	yes	no	112	1.47541	≥85%	yes			5.23333	unknown	no	Paracetamol, Tramadol
governmental	female	58	Ovary	confirmed Stage 4	1	yes	yes	no	146	4.95082	≥85%	no				none planned	no	Tramadole,Diclofenac
governmental	male	58	Thyroid	confirmed Stage 4	1	yes	no	no			none planned	yes		55	12.9	≥85%	no	Ethiomorphine
private	female	57	Breast	Stage 3	unknown	yes	yes	no			≥85%	no	booked, but patient didn`t receive it			planned, but not received	no	Pethidine,Diclofenac
private	female	57	Breast	Stage 1	unknown	no	no	no			none planned	yes				unknown	no
governmental	male	57	Breast	Stage 2	1	yes	yes	no	154	0	≥85%	no				none planned	no
governmental	female	57	Cervix	Stage 2	1	no	no	no			none planned	yes				unknown	no	Ibuprofen,
private	male	57	Colorectal	confirmed Stage 4	unknown	yes	no	no			none planned	no				none planned	no
private	female	57	Colorectal	Stage 3	1	yes	yes	no	173	0.655738	≥85%	no				none planned	no
governmental	female	57	Others	Unknwon, probably stage 1, 2 or 3	3	yes	no	no			unknown	yes		35	0.166667	≥85%	no	Tramadol
private	female	57	Pancreas	confirmed Stage 4	unknown	no	no	no			none planned	no				none planned	no
private	female	56	Breast	Unknwon, probably stage 1, 2 or 3	unknown	yes	yes	no	133	3.11475	≥85%	no				none planned	no
governmental	female	56	Breast	Stage 1	1	yes	no	no			none planned	no				none planned	no
governmental	female	56	Cervix	confirmed Stage 4	1	yes	no	no			none planned	yes		412	5.53333	≥85%	no	Morphine,
governmental	female	56	Cervix	Stage 3	2	no	no	no			none planned	yes		33	6.86667	<85%	no	Tramadole, Diclofenac
private	female	56	Lung	confirmed Stage 4	1	no	yes	no	105		≥85%	no				none planned	no
private	female	56	Sarcoma	Unknwon, probably stage 1, 2 or 3	unknown	no	no	no			none planned	no				none planned	no
governmental	female	55	Bladder	Unknwon, probably stage 1, 2 or 3	3	yes	yes	no	106	10.3934	≥85%	yes		13	19.2333	none planned	no
private	female	55	Breast	Unknwon, probably stage 1, 2 or 3	unknown	yes	no	no			none planned	no				none planned	no	Diclofenac
private	female	55	Breast	confirmed Stage 4	unknown	no	yes	no			unknown	no				none planned	no	Tramadol
governmental	female	55	Breast	Stage 3	0	yes	yes	no	83	2.2623	≥85%	yes			6.83333	≥85%	no
governmental	female	55	Breast	confirmed Stage 4	3	yes	yes	no	0	6	<85%	no				none planned	no	Paracetamol
governmental	female	55	Breast	confirmed Stage 4	2	yes	yes	no	42	3.40984	<85%	no	booked, but patient didn`t receive it			planned, but not received	no	Tramadol
governmental	male	55	Cancer of unknown primary	confirmed Stage 4	unknown	yes	no	no			none planned	yes		0		≥85%	yes	Tramadol, Morphine,
private	female	55	Cancer of unknown primary	confirmed Stage 4	unknown	no	no	no			none planned	no				none planned	no
private	female	55	Cervix	Stage 2	unknown	no	no	no			none planned	yes				unknown	no
governmental	female	55	Colorectal	confirmed Stage 4	1	yes	yes	no	129	17.6066	≥85%	yes		64	12.1333	unknown	no	Morphine,
governmental	male	55	Colorectal	confirmed Stage 4	3	yes	no	no			none planned	no				none planned	no	Tramadol
private	male	55	Esophagus	Stage 3	unknown	no	yes	no		0.393443	<85%	no				none planned	no
governmental	female	55	Esophagus	confirmed Stage 4	unknown	yes	no	no			none planned	no				none planned	no	Tramadole, Diclofenac,
governmental	female	55	Esophagus	confirmed Stage 4	4	yes	no	no			none planned	no				none planned	no	Diclofenac,Pethidine, Tramadol
private	male	55	Liver	confirmed Stage 4	3	no	yes	no		1.96721	unknown	no				none planned	no
governmental	female	55	Non-Hodgkin lymphoma	Unknwon, probably stage 1, 2 or 3	unknown	no	yes	no			≥85%	no				none planned	no
private	female	55	Ovary	confirmed Stage 4	1	yes	yes	no	378	3.2459	≥85%	no				none planned	no
governmental	female	55	Pancreas	Unknwon, probably stage 1, 2 or 3	unknown	yes	yes	no	138	11.9672	unknown	no				none planned	no	Ethiomorphine
private	female	55	Sarcoma	Unknwon, probably stage 1, 2 or 3	unknown	no	yes	no	46		unknown	no				none planned	no	Tramadol
private	male	55	Stomach	confirmed Stage 4	unknown	no	yes	no		0.262295	<85%	no				none planned	no	Diclofenac
private	female	55	Thyroid	Unknwon, probably stage 1, 2 or 3	unknown	yes	no	no			none planned	no				none planned	no	Diclofenac, Paracetamol
governmental	female	55	Thyroid	Unknwon, probably stage 1, 2 or 3	1	yes	no	no			none planned	no				none planned	no
governmental	female	54	Breast	Stage 2	2	yes	yes	no	99	4.19672	≥85%	yes		39	11.9333	≥85%	no	Tramadol, Morphine
private	female	54	Cancer of unknown primary	confirmed Stage 4	unknown	no	no	no			none planned	no				none planned	no
governmental	female	54	Colorectal	Stage 3	2	yes	yes	no	149	1.40984	≥85%	yes		49	7.53333	≥85%	no	Tramadol, Morphine,
governmental	male	54	Colorectal	confirmed Stage 4	3	yes	yes	no	38	5.60656	≥85%	yes		68	3.1	unknown	no	Tramadol, Ethiomorphine, Diclofenac,
private	female	54	Lung	Stage 3	3	no	yes	no			<85%	no				none planned	no	Tramadol, 7
private	female	53	Breast	Unknwon, probably stage 1, 2 or 3	unknown	yes	no	no			none planned	no				none planned	no
governmental	female	53	Breast	Stage 2	1	yes	yes	no	116	0.918033	≥85%	no				none planned	no	Tramadol,
governmental	female	53	Cervix	Stage 2	1	no	yes	no	39	7.14754	<85%	yes		37	7	≥85%	no
governmental	female	53	Colorectal	confirmed Stage 4	2	yes	yes	no	308	2.06557	≥85%	no				none planned	no	Tramadol, Ethiomorphine
governmental	male	53	Hodgkin lymphoma	Unknwon, probably stage 1, 2 or 3	unknown	no	yes	no	170	0.393443	≥85%	no				none planned	no	Paracetamole,
private	female	53	Lung	confirmed Stage 4	3	no	no	no			none planned	no				none planned	no
governmental	female	53	Lung	confirmed Stage 4	unknown	no	no	no			none planned	no				none planned	no	Tramadole
private	female	53	Non-Hodgkin lymphoma	confirmed Stage 4	unknown	yes	yes	no			≥85%	no				none planned	no	Tramadol
governmental	female	52	Breast	Stage 3	1	yes	yes	no	121	0.655738	≥85%	no				none planned	no
governmental	female	52	Breast	Unknwon, probably stage 1, 2 or 3	unknown	yes	yes	no	337	10.2951	≥85%	yes		15	13.8	≥85%	no
private	male	52	Cancer of unknown primary	confirmed Stage 4	unknown	yes	no	no			none planned	no				none planned	no	Diclofenac
governmental	female	52	Cancer of unknown primary	confirmed Stage 4	2	yes	no	chemo was planned, patient didn`t receive it			planned, but not received	no				none planned	no	Morphine,
private	male	52	Colorectal	Unknwon, probably stage 1, 2 or 3	unknown	yes	no	no			none planned	no				none planned	no	Tramadol
private	male	52	Non-Hodgkin lymphoma	Unknwon, probably stage 1, 2 or 3	unknown	no	yes	no		11.8033	≥85%	no				none planned	no
governmental	male	52	Non-Hodgkin lymphoma	confirmed Stage 4	3	no	yes	no	117	0.163934	≥85%	no				none planned	no	Tramadole,
governmental	male	52	Others	Unknwon, probably stage 1, 2 or 3	0	no	yes	no	128	1.63934	≥85%	yes		14	6.96667	≥85%	no
governmental	male	52	Others	confirmed Stage 4	unknown	yes	no	no			none planned	no	booked, but patient didn`t receive it			planned, but not received	no	Morphine, Diclofenac, Tramadol
private	male	52	Pancreas	confirmed Stage 4	unknown	yes	no	no			none planned	no				none planned	no	Pethidine, Tramadol
private	female	52	Renal	Unknwon, probably stage 1, 2 or 3	unknown	yes	no	no			none planned	no				none planned	no	Tramadol, Pethidine, Diclofenac
private	female	52	Stomach	Unknwon, probably stage 1, 2 or 3	unknown	yes	yes	no	0	2.2623	≥85%	no				none planned	no	Tramadol,Diclofenac
private	female	51	Breast	Unknwon, probably stage 1, 2 or 3	unknown	yes	yes	no			≥85%	no				none planned	no
governmental	female	51	Breast	Stage 2	unknown	yes	no	no			none planned	no				none planned	no
private	female	51	Breast	confirmed Stage 4	unknown	yes	yes	no	88	2.39344	≥85%	no				none planned	no
governmental	female	51	Breast	Stage 3	1	yes	yes	no	172	1.04918	≥85%	no				none planned	no
governmental	male	51	Colorectal	Stage 2	1	yes	yes	no	418	5.90164	≥85%	yes		41	7.96667	≥85%	no
governmental	female	50	Breast	Stage 2	1	yes	yes	77	53	2.59016	≥85%	no	77			none planned	no	Tramadol
private	female	50	Breast	Stage 3	unknown	yes	yes	no			≥85%	yes	0			≥85%	no
private	female	50	Breast	Stage 2	unknown	yes	yes	no			≥85%	no				none planned	no	Pethidine, Tramadol
governmental	male	50	Breast	Stage 3	0	yes	yes	no	0	3.04918	unknown	no	booked, but patient didn`t receive it			planned, but not received	no
private	female	50	Breast	Stage 3	unknown	yes	yes	no	110	0.327869	≥85%	no				none planned	no
private	female	50	Breast	Unknwon, probably stage 1, 2 or 3	unknown	no	no	chemo was planned, patient didn`t receive it			planned, but not received	no	booked, but patient didn`t receive it			planned, but not received	no
private	female	50	Breast	Unknwon, probably stage 1, 2 or 3	unknown	yes	no	no			none planned	no				none planned	no
governmental	female	50	Breast	Stage 2	1	yes	yes	no	37	2.29508	<85%	yes				unknown	no	Tramadol, Diclofenac
governmental	female	50	Breast	Stage 1	1	yes	yes	no			≥85%	no				none planned	no
governmental	female	50	Breast	confirmed Stage 4	unknown	yes	yes	no	210	1.31148	≥85%	no				none planned	no
governmental	female	50	Breast	confirmed Stage 4	2	yes	yes	no	158	3.44262	≥85%	yes			7.53333	≥85%	no	Diclofenac,Tramadol
governmental	female	50	Cervix	confirmed Stage 4	3	no	no	chemo was planned, patient didn`t receive it			planned, but not received	yes		28		≥85%	yes	Tramadole
governmental	female	50	Cervix	Stage 3	1	no	no	no			none planned	yes		17		≥85%	yes	Tramadol,
private	female	50	Cervix	Unknwon, probably stage 1, 2 or 3	unknown	no	no	no			unknown	no				none planned	no
governmental	female	50	Cervix	confirmed Stage 4	1	no	no	chemo was planned, patient didn`t receive it			planned, but not received	no	booked, but patient didn`t receive it			planned, but not received	no	Tramadol
governmental	female	50	Cervix	Unknwon, probably stage 1, 2 or 3	0	yes	no	no			none planned	no	booked, but patient didn`t receive it			planned, but not received	no
governmental	female	50	Cervix	Stage 1	unknown	yes	no	no			none planned	no				none planned	no
governmental	female	50	Cervix	Stage 3	1	no	no	no			none planned	yes		38	3.9	≥85%	no	Diclofenac, Voltaren, TRamadol
private	male	50	Colorectal	Unknwon, probably stage 1, 2 or 3	unknown	yes	yes	no			≥85%	no				none planned	no	Tramadol
governmental	male	50	Colorectal	Stage 3	1	no	no	chemo was planned, patient didn`t receive it			planned, but not received	no	booked, but patient didn`t receive it			planned, but not received	no	Morphine
governmental	male	50	Colorectal	confirmed Stage 4	1	yes	yes	no	150	1.11475	≥85%	no				none planned	no
governmental	female	50	Esophagus	Unknwon, probably stage 1, 2 or 3	1	yes	yes	no	114	5.70492	≥85%	yes				unknown	no	Diclofenac
private	female	50	Head and Neck	Unknwon, probably stage 1, 2 or 3	unknown	no	no	chemo was planned, patient didn`t receive it			planned, but not received	no	booked, but patient didn`t receive it			planned, but not received	no	Tramadol
governmental	female	50	Hodgkin lymphoma	confirmed Stage 4	unknown	no	yes	no	110	0.196721	unknown	no				none planned	no
private	female	50	Leukemia (not NHL)	Unknwon, probably stage 1, 2 or 3	unknown	no	yes	no			unknown	no				none planned	no	Tramadol, Diclofenac, Ibuprofen, Morphine, Pethidine
private	female	50	Leukemia (not NHL)	Unknwon, probably stage 1, 2 or 3	unknown	no	no	chemo was planned, patient didn`t receive it			planned, but not received	no				none planned	no
governmental	female	50	Leukemia (not NHL)	Unknwon, probably stage 1, 2 or 3	unknown	no	yes	no			unknown	no				none planned	no	Tramadole,
private	male	50	Lung	confirmed Stage 4	unknown	no	no	no			none planned	no				none planned	no
governmental	female	50	Lung	confirmed Stage 4	unknown	no	no	no			none planned	no				none planned	no
governmental	male	50	Lung	Unknwon, probably stage 1, 2 or 3	3	no	no	no			none planned	no				none planned	no	Tramadol,
governmental	female	50	Lung	Unknwon, probably stage 1, 2 or 3	2	no	no	chemo was planned, patient didn`t receive it			planned, but not received	no	booked, but patient didn`t receive it			planned, but not received	no
private	female	50	Non-Hodgkin lymphoma	confirmed Stage 4	3	no	yes	no	72	3.57377	<85%	yes				unknown	no	Tramadol
private	male	50	Non-Hodgkin lymphoma	Unknwon, probably stage 1, 2 or 3	unknown	no	yes	no	153		≥85%	no				none planned	no	Diclofenac, Paracetamol
governmental	female	50	Others	confirmed Stage 4	1	no	yes	no	0	0.819672	<85%	no				none planned	no
governmental	female	50	Ovary	Unknwon, probably stage 1, 2 or 3	unknown	yes	yes	no	261	2.4918	≥85%	no				none planned	no
governmental	female	50	Pancreas	confirmed Stage 4	unknown	no	no	no			none planned	no				none planned	no
private	male	50	Sarcoma	Unknwon, probably stage 1, 2 or 3	unknown	yes	no	no			none planned	no				none planned	no
governmental	female	50	Sarcoma	confirmed Stage 4	unknown	yes	no	no			none planned	no				none planned	no	Tramadol,Diclofenac,
private	female	50	Stomach	Unknwon, probably stage 1, 2 or 3	unknown	yes	no	no			none planned	no				none planned	no
governmental	female	50	Thyroid	confirmed Stage 4	2	no	no	no			none planned	yes		4	4.13333	≥85%	no	Tramadol
governmental	male	49	Bladder	Unknwon, probably stage 1, 2 or 3	2	yes	no	no			none planned	no				none planned	no	Tramadol, Diclofenac,
governmental	male	49	Leukemia (not NHL)	Unknwon, probably stage 1, 2 or 3	1	no	yes	no		0.819672	unknown	no				none planned	no
governmental	male	49	Lung	confirmed Stage 4	2	no	yes	no	93	2.03279	≥85%	no				none planned	no	Tramadol,
private	male	49	Sarcoma	Unknwon, probably stage 1, 2 or 3	unknown	yes	no	no			none planned	no				none planned	no
governmental	female	48	Breast	Stage 3	1	yes	yes	no			≥85%	yes	0	30	6	≥85%	no	Morphine,
private	female	48	Breast	confirmed Stage 4	1	yes	yes	no	104		unknown	no				none planned	no	Diclofenac, Paracetamol
private	female	48	Breast	confirmed Stage 4	unknown	yes	yes	no			unknown	no				none planned	no	Tramal
governmental	male	48	Breast	Stage 2	1	yes	yes	no	113	2.59016	≥85%	yes				unknown	no	Tramadole, Diclofenac,
governmental	female	48	Breast	Stage 2	1	yes	yes	no	118	0.491803	≥85%	no				none planned	no
governmental	male	48	Colorectal	Stage 2	0	yes	yes	no	0	1.67213	<85%	no	booked, but patient didn`t receive it			planned, but not received	no
governmental	female	48	Head and Neck	confirmed Stage 4	1	no	no	no			none planned	yes			3.5	unknown	no	Morphine
governmental	male	48	Leukemia (not NHL)	Unknwon, probably stage 1, 2 or 3	unknown	no	yes	no	5	5.31148	<85%	no				none planned	no	Tramadole,Pethidine,
private	female	48	Liver	confirmed Stage 4	unknown	no	yes	no	120	0.196721	≥85%	no				none planned	no	Tramadol,
governmental	female	48	Liver	confirmed Stage 4	unknown	no	no	no			none planned	no				none planned	no	Tramadol,
governmental	female	48	Lung	confirmed Stage 4	4	no	no	no			none planned	no				none planned	no	Tramadol,Diclofenac, Codein, Pethidine, Morphine
governmental	female	48	Others	confirmed Stage 4	1	no	no	chemo was planned, patient didn`t receive it			planned, but not received	no	booked, but patient didn`t receive it			planned, but not received	no
governmental	female	48	Others	confirmed Stage 4	unknown	yes	yes	no	136	2.45902	≥85%	no				none planned	no
governmental	female	48	Ovary	confirmed Stage 4	2	yes	yes	no	158	2.78689	<85%	no				none planned	no
private	female	47	Breast	confirmed Stage 4	unknown	yes	yes	no	0		<85%	no				none planned	no
governmental	female	47	Breast	confirmed Stage 4	3	yes	yes	no	79	6.81967	<85%	yes		7	18.6	≥85%	no	Morphine
private	female	47	Breast	Stage 3	unknown	yes	yes	no	105	0.360656	≥85%	no	booked, but patient didn`t receive it			planned, but not received	no
governmental	female	47	Breast	Unknwon, probably stage 1, 2 or 3	1	yes	yes	no	115	1.63934	≥85%	yes				unknown	no
governmental	female	47	Cervix	confirmed Stage 4	1	no	no	no			none planned	yes		43		≥85%	yes	Morphine,
governmental	female	47	Cervix	confirmed Stage 4	unknown	no	no	no			none planned	no				none planned	no	Tramadol
governmental	male	47	Head and Neck	confirmed Stage 4	2	no	yes	no	64	5.11475	unknown	yes		85	4.73333	≥85%	no	Morphine
governmental	male	47	Lung	confirmed Stage 4	4	no	no	chemo was planned, patient didn`t receive it			planned, but not received	yes		6	1.83333	≥85%	no	Tramadol,Morphium
governmental	male	47	Renal	Unknwon, probably stage 1, 2 or 3	unknown	yes	no	no			none planned	no				none planned	no	Tramadol,
private	female	47	Thyroid	Unknwon, probably stage 1, 2 or 3	unknown	yes	no	no			none planned	no				none planned	no	Tramadol
private	female	46	Breast	confirmed Stage 4	unknown	no	yes	no	80	0.622951	≥85%	no				none planned	no	Tramadol,
private	female	46	Breast	Stage 1	unknown	yes	yes	no	105	2.52459	≥85%	no				none planned	no	Tramadol
governmental	female	46	Breast	Stage 2	1	yes	yes	no			≥85%	yes		30	7.06667	≥85%	no
governmental	female	46	Breast	confirmed Stage 4	2	yes	yes	no	104	0.885246	≥85%	yes		7	12.5333	unknown	no	Tramadol,Ibuprofen,Ethiomorphine
private	male	46	Head and Neck	Unknwon, probably stage 1, 2 or 3	unknown	no	yes	no	28	6.68852	<85%	yes				none planned	no
governmental	male	46	Non-Hodgkin lymphoma	Unknwon, probably stage 1, 2 or 3	1	no	no	chemo was planned, patient didn`t receive it			planned, but not received	no				none planned	no
governmental	male	46	Non-Hodgkin lymphoma	Unknwon, probably stage 1, 2 or 3	1	no	no	no			none planned	no				none planned	no	Paracetamol,Tramadol
governmental	female	46	Others	Unknwon, probably stage 1, 2 or 3	unknown	no	yes	no			<85%	no				none planned	no	Diclofenc, Paracetamol,
governmental	male	46	Sarcoma	confirmed Stage 4	2	yes	yes	no	90	5.96721	≥85%	no				none planned	no	Morphine,Tramadol,
governmental	female	46	Sarcoma	confirmed Stage 4	2	yes	yes	no		9.47541	<85%	no	booked, but patient didn`t receive it			planned, but not received	no	Morphine,Tramadole,
governmental	male	46	Thyroid	Unknwon, probably stage 1, 2 or 3	unknown	no	no	no			unknown	no				none planned	no
governmental	male	45	Bladder	Unknwon, probably stage 1, 2 or 3	unknown	yes	no	no			none planned	no				none planned	no	Diclofenac,Tramadol
governmental	female	45	Breast	Stage 2	1	yes	yes	no	133	3.21311	≥85%	yes		58	12.1667	≥85%	no
governmental	female	45	Breast	confirmed Stage 4	1	yes	yes	no	96	1.80328	≥85%	yes			15.3667	≥85%	no	Tramadol,Ibuprofen, Morphine,
governmental	female	45	Breast	Stage 2	1	yes	yes	no	101	1.60656	≥85%	no				none planned	no
governmental	female	45	Breast	Stage 3	1	yes	yes	no	22	0.491803	<85%	no				none planned	no
governmental	female	45	Breast	confirmed Stage 4	2	no	no	no			none planned	yes		4	0.233333	≥85%	no
governmental	female	45	Breast	Stage 3	1	yes	yes	no	157	1.80328	≥85%	no				none planned	no
governmental	female	45	Cervix	Stage 2	1	no	no	no			none planned	yes		7	4.93333	<85%	no	Tramadol, Diclofenac
governmental	female	45	Cervix	Stage 2	2	yes	no	no			none planned	yes		44	6.86667	unknown	no	Tramadol,Diclofenac
governmental	female	45	Cervix	Unknwon, probably stage 1, 2 or 3	unknown	yes	no	no			none planned	no				none planned	no
private	male	45	Colorectal	confirmed Stage 4	1	yes	yes	no	105	2.06557	≥85%	yes				≥85%	no	Tramadol
private	female	45	Colorectal	Stage 2	unknown	yes	no	no			none planned	no				none planned	no
governmental	male	45	Colorectal	Unknwon, probably stage 1, 2 or 3	2	yes	yes	no	67	16.3934	≥85%	no				none planned	no	Morphine,Tramadol
governmental	female	45	Colorectal	Stage 3	1	yes	yes	no	134	14.2295	≥85%	yes		29	20.9667	<85%	no	Tramadol
governmental	female	45	Head and Neck	Unknwon, probably stage 1, 2 or 3	2	no	yes	no		1.90164	unknown	yes			1.93333	unknown	no
private	female	45	Leukemia (not NHL)	Unknwon, probably stage 1, 2 or 3	unknown	no	yes	no			<85%	no				none planned	no
governmental	female	45	Leukemia (not NHL)	confirmed Stage 4	unknown	no	no	no			none planned	no				none planned	no
private	male	45	Liver	confirmed Stage 4	unknown	no	no	no			none planned	no				none planned	no
governmental	female	45	Lung	confirmed Stage 4	unknown	no	no	no			none planned	no				none planned	no	Morphine, Tramadole,
governmental	male	45	Non-Hodgkin lymphoma	confirmed Stage 4	unknown	no	yes	no	49	0.491803	<85%	no				none planned	no	Tramadol,Diclofenac, Ibuprofen, Pethidine,
governmental	male	45	Non-Hodgkin lymphoma	confirmed Stage 4	2	no	yes	no			≥85%	yes		15	7.46667	≥85%	no
governmental	male	45	Non-Hodgkin lymphoma	confirmed Stage 4	3	no	yes	no	183	3.93443	≥85%	yes			6	unknown	no
private	female	45	Others	confirmed Stage 4	2	no	yes	no	50	0.557377	≥85%	yes	0			≥85%	yes	Tramadol
governmental	male	45	Others	Unknwon, probably stage 1, 2 or 3	2	yes	yes	no	81	2.19672	≥85%	no	booked, but patient didn`t receive it			planned, but not received	no
governmental	female	45	Renal	Stage 1	0	yes	no	no			none planned	no				none planned	no
governmental	female	45	Renal	Unknwon, probably stage 1, 2 or 3	0	yes	no	no			none planned	no				none planned	no
governmental	female	45	Renal	confirmed Stage 4	2	yes	yes	no	167	0.95082	≥85%	no	booked, but patient didn`t receive it			planned, but not received	no
governmental	male	45	Stomach	confirmed Stage 4	unknown	no	no	no			none planned	no				none planned	no
governmental	female	45	Thyroid	Unknwon, probably stage 1, 2 or 3	1	yes	no	no			none planned	no				none planned	no	Diclofenac, Tramadol,
governmental	female	44	Esophagus	Stage 3	1	yes	no	chemo was planned, patient didn`t receive it			planned, but not received	no	booked, but patient didn`t receive it			planned, but not received	no	Tramadol,
governmental	male	44	Non-Hodgkin lymphoma	confirmed Stage 4	4	no	no	no			none planned	no				none planned	no	Tramadol
governmental	male	44	Non-Hodgkin lymphoma	Stage 2	1	no	yes	no	322	3.54098	unknown	no				none planned	no
governmental	female	43	Breast	Stage 3	2	yes	yes	no			≥85%	yes		42	8.63333	≥85%	no
private	female	43	Breast	Stage 3	unknown	yes	yes	no		1.5082	≥85%	yes				≥85%	no	Pethidine
private	female	43	Breast	Stage 3	unknown	yes	yes	no	132	0.918033	≥85%	no				none planned	no	Tramadol, Morphine
governmental	female	43	Colorectal	Unknwon, probably stage 1, 2 or 3	unknown	no	no	no			none planned	no				none planned	no
governmental	female	43	Lung	Stage 3	3	no	yes	no	120	7.01639	≥85%	no				none planned	no	Tramadol,Morphine, Codein
private	male	43	Lung	confirmed Stage 4	3	no	yes	no	98	5.5082	≥85%	no				none planned	no	Diclofenac, Tramadol, Codein
private	male	43	Non-Hodgkin lymphoma	Unknwon, probably stage 1, 2 or 3	unknown	yes	yes	no	150	1.18033	≥85%	no				none planned	no	Morphine,
private	male	43	Pancreas	confirmed Stage 4	unknown	yes	no	no			none planned	no				none planned	no
governmental	female	42	Breast	Stage 3	1	yes	yes	no	114	0.655738	≥85%	yes			7	unknown	no
governmental	female	42	Breast	Stage 2	1	yes	yes	no	118	4.42623	≥85%	yes		25	10.9333	≥85%	no
private	female	42	Breast	Unknwon, probably stage 1, 2 or 3	1	yes	yes	no	84	3.11475	≥85%	no				none planned	no	Tramadol
private	female	42	Breast	Stage 3	unknown	yes	no	chemo was planned, patient didn`t receive it			planned, but not received	no	booked, but patient didn`t receive it			planned, but not received	no
governmental	female	42	Breast	Unknwon, probably stage 1, 2 or 3	1	yes	yes	no	47	3.40984	≥85%	yes			21.8	unknown	no
governmental	female	42	Breast	confirmed Stage 4	2	yes	yes	no	107	1.7377	≥85%	no				none planned	no	Tramadol
governmental	female	42	Cervix	Stage 3	2	no	no	no			none planned	yes				≥85%	yes	Morphine,
governmental	female	42	Cervix	Stage 3	2	no	no	no			none planned	yes		5		≥85%	yes
governmental	male	42	Esophagus	confirmed Stage 4	unknown	yes	yes	no	116	4.19672	≥85%	no	booked, but patient didn`t receive it			planned, but not received	no	Morphine,
governmental	female	42	Head and Neck	Unknwon, probably stage 1, 2 or 3	unknown	yes	no	no			none planned	no	booked, but patient didn`t receive it			planned, but not received	no
governmental	male	42	Others	Unknwon, probably stage 1, 2 or 3	unknown	yes	no	no			none planned	no	booked, but patient didn`t receive it			planned, but not received	no	Diclofenac
private	female	42	Ovary	confirmed Stage 4	unknown	no	yes	no	124	2.91803	≥85%	no				none planned	no	Tramadol
governmental	female	42	Ovary	Stage 3	unknown	yes	yes	no	311	10.8852	≥85%	no				none planned	no	Diclofenac,
governmental	male	42	Pancreas	confirmed Stage 4	2	no	no	no			none planned	no				none planned	no	Tramadol,
governmental	male	42	Thyroid	Unknwon, probably stage 1, 2 or 3	1	yes	no	no			none planned	no	booked, but patient didn`t receive it			planned, but not received	no	Tramadole,
governmental	female	41	Breast	Unknwon, probably stage 1, 2 or 3	1	yes	yes	77	121	2	≥85%	no	booked, but patient didn`t receive it			planned, but not received	no	Tramadol, 5 ASA
private	female	41	Breast	Stage 2	unknown	yes	yes	no	43	0.360656	≥85%	no				none planned	no
governmental	female	41	Breast	Stage 2	1	yes	yes	no	123	4.39344	≥85%	no				none planned	no
governmental	female	41	Breast	Stage 3	1	yes	yes	no	140	0.852459	≥85%	yes			6.46667	unknown	no
private	female	40	Breast	Unknwon, probably stage 1, 2 or 3	unknown	yes	yes	no			≥85%	no				none planned	no	Tramadol, Pethidine
private	female	40	Breast	Stage 3	unknown	yes	yes	no	76	2.42623	≥85%	no				none planned	no	Diclofenac
private	female	40	Breast	confirmed Stage 4	unknown	no	yes	no	112	5.90164	≥85%	yes				unknown	no
governmental	female	40	Breast	Stage 2	2	yes	yes	no	130	4.16393	≥85%	no				none planned	no	Tramadol
governmental	female	40	Breast	Stage 3	0	yes	yes	no	143	0.131148	≥85%	no	booked, but patient didn`t receive it			planned, but not received	no
governmental	female	40	Breast	confirmed Stage 4	1	yes	yes	no	124	2.85246	≥85%	no				none planned	no	Tramadol,
governmental	female	40	Breast	Stage 1	2	yes	yes	no	141	3.40984	≥85%	no				none planned	no
private	female	40	Breast	Unknwon, probably stage 1, 2 or 3	unknown	no	no	no			none planned	no				none planned	no
governmental	female	40	Breast	confirmed Stage 4	3	no	no	no			none planned	no				none planned	no	Tramadol,
governmental	female	40	Breast	Stage 3	1	yes	yes	no	123	0.131148	≥85%	no				none planned	no
governmental	female	40	Breast	Unknwon, probably stage 1, 2 or 3	1	yes	yes	no	182	0.819672	≥85%	yes			10.8333	≥85%	no
private	female	40	Breast	Stage 2	unknown	yes	yes	no			unknown	no				none planned	no	Pethidine,
governmental	female	40	Breast	Unknwon, probably stage 1, 2 or 3	unknown	yes	no	no			none planned	no				none planned	no	Tramadole,
governmental	female	40	Breast	Stage 3	2	yes	yes	no	52	1.47541	<85%	no	booked, but patient didn`t receive it			planned, but not received	no
governmental	female	40	Breast	Stage 1	2	yes	yes	no	124	3.08197	≥85%	no				none planned	no
governmental	female	40	Breast	confirmed Stage 4	3	no	no	no			none planned	no				none planned	no	Tramadol,
governmental	female	40	Cervix	confirmed Stage 4	2	no	no	no			none planned	yes		18		≥85%	yes	Tramadole,Morphine,
governmental	female	40	Cervix	Stage 3	2	no	yes	no	30	13.6721	<85%	yes		16		≥85%	yes
governmental	female	40	Cervix	Stage 3	1	no	no	no			none planned	yes		37	9.63333	≥85%	no	Diclofenac, Paracetamol, Voltaren, Morphine,
governmental	female	40	Cervix	Stage 2	1	no	no	no			none planned	yes		0		≥85%	yes
private	female	40	Colorectal	Unknwon, probably stage 1, 2 or 3	unknown	yes	no	no			none planned	no				none planned	no	Tramadol,
governmental	female	40	Colorectal	confirmed Stage 4	2	yes	yes	no	255	2.22951	≥85%	yes		6	13.6667	≥85%	no	Tramadol, Codein
governmental	female	40	Colorectal	confirmed Stage 4	3	yes	yes	no	152	11.8033	≥85%	no				none planned	no	Morphine, Tramadol,
governmental	male	40	Colorectal	confirmed Stage 4	2	yes	yes	no	335	0.393443	≥85%	no				none planned	no	Ethiomorphine
governmental	male	40	Head and Neck	Unknwon, probably stage 1, 2 or 3	1	no	no	no			none planned	yes		66	2.66667	unknown	no
private	male	40	Head and Neck	Unknwon, probably stage 1, 2 or 3	1	yes	no	no			none planned	yes				none planned	no
governmental	male	40	Liver	confirmed Stage 4	3	no	no	no			none planned	yes				none planned	no	Tramadole
governmental	male	40	Non-Hodgkin lymphoma	Unknwon, probably stage 1, 2 or 3	unknown	no	yes	no		12.8852	<85%	no				none planned	no	Tramadol,Diclofenac,
private	female	40	Ovary	confirmed Stage 4	unknown	no	no	no			none planned	no				none planned	no
governmental	male	40	Sarcoma	Unknwon, probably stage 1, 2 or 3	unknown	yes	no	no			none planned	no				none planned	no
private	male	40	Stomach	confirmed Stage 4	unknown	no	yes	no	140	9.04918	≥85%	no				none planned	no
governmental	female	40	Stomach	confirmed Stage 4	2	yes	no	no			none planned	yes		6	6.96667	≥85%	no	Ethiomorphine
governmental	female	40	Thyroid	confirmed Stage 4	2	yes	no	no			none planned	yes		8	0.266667	≥85%	no	Tramadol,Morphium
governmental	female	39	Breast	confirmed Stage 4	3	yes	yes	no	133	2.13115	≥85%	yes		7	6.5	≥85%	no	Tramadol,Morphine,Diclofenac,
private	female	39	Breast	Stage 2	unknown	no	yes	no	105	0.327869	≥85%	no				none planned	no
governmental	male	39	Head and Neck	confirmed Stage 4	2	no	yes	no	72	2.52459	≥85%	yes		53	6.3	≥85%	no
governmental	female	39	Head and Neck	Unknwon, probably stage 1, 2 or 3	unknown	no	no	chemo was planned, patient didn`t receive it			planned, but not received	no	booked, but patient didn`t receive it			planned, but not received	no
private	female	39	Lung	confirmed Stage 4	unknown	no	yes	no	102	0.885246	≥85%	no				none planned	no	Tramadol, Morphine,
governmental	female	39	Non-Hodgkin lymphoma	Unknwon, probably stage 1, 2 or 3	unknown	no	no	no			none planned	no				none planned	no
private	female	39	Ovary	Stage 1	unknown	yes	yes	no		10.3607	unknown	no				none planned	no	Diclofenac,
private	female	39	Stomach	confirmed Stage 4	unknown	yes	no	no			none planned	no				none planned	no
governmental	male	38	Bladder	Unknwon, probably stage 1, 2 or 3	2	yes	yes	no	8	5.47541	<85%	no				none planned	no
private	female	38	Breast	confirmed Stage 4	unknown	no	yes	no			≥85%	yes				≥85%	no	Tramadol, Morphine
private	female	38	Breast	Stage 2	unknown	yes	yes	no	118	0.196721	≥85%	no				none planned	no
governmental	female	38	Cervix	Stage 1	1	no	no	no			none planned	yes			13.1667	unknown	no	Ibuprofen,
private	female	38	Cervix	Unknwon, probably stage 1, 2 or 3	unknown	no	no	no			none planned	no	booked, but patient didn`t receive it			planned, but not received	no
governmental	female	38	Cervix	Stage 2	3	no	no	no			none planned	no	booked, but patient didn`t receive it			planned, but not received	no	Morphine,Tramadol
governmental	female	38	Cervix	Unknwon, probably stage 1, 2 or 3	3	no	no	chemo was planned, patient didn`t receive it			planned, but not received	no	booked, but patient didn`t receive it			planned, but not received	no	Morphine, Tramadole
governmental	female	38	Cervix	confirmed Stage 4	2	no	no	no			unknown	yes				unknown	no	Morphine, Tramadole, Ibuprofen,Diclofenac,
private	female	38	Colorectal	Stage 3	unknown	yes	no	chemo was planned, patient didn`t receive it			planned, but not received	no	booked, but patient didn`t receive it			planned, but not received	no	Diclofenac, Pethidine
governmental	female	38	Colorectal	Stage 3	3	yes	yes	no			≥85%	no	booked, but patient didn`t receive it			planned, but not received	no
private	female	38	Colorectal	Unknwon, probably stage 1, 2 or 3	unknown	yes	no	chemo was planned, patient didn`t receive it			planned, but not received	no	booked, but patient didn`t receive it			planned, but not received	no	Paracetamol,
governmental	male	38	Leukemia (not NHL)	Unknwon, probably stage 1, 2 or 3	unknown	no	yes	no			unknown	no				none planned	no
governmental	male	38	Non-Hodgkin lymphoma	Unknwon, probably stage 1, 2 or 3	unknown	no	no	no			none planned	no				none planned	no
governmental	female	38	Ovary	confirmed Stage 4	unknown	yes	yes	no	83	1.57377	<85%	no				none planned	no	Pethidine,Diclofenac,
governmental	female	38	Pancreas	confirmed Stage 4	unknown	yes	no	no			none planned	no				none planned	no	Diclofenac, Tramadole,
governmental	female	38	Thyroid	Unknwon, probably stage 1, 2 or 3	0	yes	no	no			none planned	no				none planned	no	Tramadol
governmental	female	37	Breast	Stage 2	1	yes	yes	no			≥85%	yes		23	9.33333	≥85%	no
private	female	37	Breast	Unknwon, probably stage 1, 2 or 3	unknown	no	no	no			none planned	no				none planned	no	Tramadol
private	female	37	Breast	Stage 1	unknown	yes	yes	no	108	3.5082	<85%	no				none planned	no	Diclofenac
private	female	37	Breast	Stage 2	unknown	yes	yes	no	130	1.93443	≥85%	no				none planned	no
governmental	female	37	Breast	confirmed Stage 4	1	yes	yes	no	180	1.27869	≥85%	yes		6	8.8	≥85%	no	Morphine, Diclofenac
private	female	37	Cancer of unknown primary	confirmed Stage 4	1	no	yes	no	105	0.655738	≥85%	no				none planned	no
private	female	37	Liver	confirmed Stage 4	unknown	no	yes	no	0		<85%	no				none planned	no	Diclofenac
governmental	female	37	Non-Hodgkin lymphoma	confirmed Stage 4	unknown	no	yes	no	39	1.31148	<85%	no				none planned	no	Paracetamol, Tramadol
private	male	37	Sarcoma	Unknwon, probably stage 1, 2 or 3	unknown	no	no	no			none planned	no				none planned	no	Diclofenac
governmental	female	36	Breast	confirmed Stage 4	3	no	yes	no	120	0.852459	<85%	no				none planned	no	Morphine,Tramadol
private	female	36	Breast	Stage 2	unknown	yes	yes	no	63	2.42623	≥85%	no				none planned	no
governmental	female	36	Cervix	Unknwon, probably stage 1, 2 or 3	2	no	no	no			none planned	yes				≥85%	yes	Ethiomorphine
private	male	36	Others	Unknwon, probably stage 1, 2 or 3	unknown	yes	yes	no			≥85%	no				none planned	no	Diclofenac
governmental	female	36	Others	Unknwon, probably stage 1, 2 or 3	1	yes	yes	no	79	0.983607	≥85%	no				none planned	no	Morphine
governmental	male	36	Sarcoma	Stage 3	1	yes	no	no			none planned	yes		12	6.93333	unknown	no	Morphine,
governmental	female	35	Breast	confirmed Stage 4	0	yes	yes	no	122	1.44262	≥85%	yes		29	8.2	≥85%	no	Tramadol
governmental	female	35	Breast	confirmed Stage 4	1	yes	yes	no	122	1.83607	≥85%	yes		40	7.16667	≥85%	no
private	female	35	Breast	confirmed Stage 4	unknown	no	no	no			none planned	no				none planned	no
private	female	35	Breast	Unknwon, probably stage 1, 2 or 3	unknown	yes	yes	no	106	2.78689	≥85%	yes			12.8333	unknown	no
governmental	female	35	Breast	Stage 3	1	yes	yes	no	115	1.2459	unknown	no	booked, but patient didn`t receive it			planned, but not received	no	Morphine, Tramadol, Paracetamol,
governmental	female	35	Breast	confirmed Stage 4	2	yes	yes	no	124	3.14754	≥85%	no	booked, but patient didn`t receive it			planned, but not received	no	Tramadol, Paracetamole,
governmental	female	35	Breast	confirmed Stage 4	unknown	yes	yes	no	123	0.163934	≥85%	no				none planned	no
governmental	female	35	Breast	Stage 2	2	yes	yes	no	122	5.08197	≥85%	no				none planned	no
governmental	female	35	Breast	confirmed Stage 4	2	yes	yes	no	187	3.70492	<85%	yes		5	11	≥85%	no	Tramadol
governmental	female	35	Breast	Stage 2	1	yes	yes	no	112	0.819672	≥85%	no				none planned	no
governmental	female	35	Breast	Stage 2	1	yes	yes	no	95	4.91803	≥85%	no				none planned	no
private	female	35	Breast	confirmed Stage 4	2	yes	yes	no	74		≥85%	no	booked, but patient didn`t receive it			planned, but not received	no
governmental	female	35	Cancer of unknown primary	confirmed Stage 4	unknown	yes	no	no			none planned	no				none planned	no	Tramadol, Diclofenac,Morphine,Pethidine,
private	female	35	Cervix	Unknwon, probably stage 1, 2 or 3	unknown	no	no	no			none planned	no	booked, but patient didn`t receive it			planned, but not received	no
governmental	female	35	Cervix	Unknwon, probably stage 1, 2 or 3	1	no	yes	no	204	6.68852	<85%	no	booked, but patient didn`t receive it			planned, but not received	no
governmental	male	35	Head and Neck	confirmed Stage 4	2	no	yes	no			≥85%	yes		46	7.1	≥85%	no
private	female	35	Hodgkin lymphoma	Stage 2	unknown	no	yes	no	63	1.5082	<85%	no				none planned	no
governmental	female	35	Liver	confirmed Stage 4	2	no	no	no			none planned	no				none planned	no	Morphine, Diclofenac,
governmental	male	35	Non-Hodgkin lymphoma	Unknwon, probably stage 1, 2 or 3	1	no	yes	no	161		≥85%	no				none planned	no	Tramadole,
private	male	35	Others	Unknwon, probably stage 1, 2 or 3	3	yes	no	chemo was planned, patient didn`t receive it			planned, but not received	no				none planned	no	Diclofenac,
governmental	male	35	Others	confirmed Stage 4	1	yes	yes	no	121	6	≥85%	no				none planned	no
governmental	female	35	Others	confirmed Stage 4	2	no	no	chemo was planned, patient didn`t receive it			planned, but not received	no	booked, but patient didn`t receive it			planned, but not received	no	Morphine,Tramadol
private	male	35	Renal	Unknwon, probably stage 1, 2 or 3	unknown	yes	no	no			none planned	no				none planned	no	Diclofenac, Paracetamol, Tramadol, Pethidine,
governmental	female	35	Sarcoma	Unknwon, probably stage 1, 2 or 3	unknown	yes	no	no			none planned	no				none planned	no
private	female	34	Breast	Stage 3	unknown	yes	no	no			none planned	no				none planned	no	Diclofenac
private	female	34	Breast	Unknwon, probably stage 1, 2 or 3	unknown	yes	yes	no	105	1.5082	≥85%	no				none planned	no
governmental	female	34	Breast	Unknwon, probably stage 1, 2 or 3	1	yes	yes	no	109	5.90164	≥85%	yes		43		≥85%	no	Tramadol, Paracetamol, ,
governmental	female	34	Breast	Stage 2	1	yes	yes	no	109	2.09836	≥85%	yes			8.2	unknown	no	Diclofenac
private	female	34	Breast	Stage 2	1	yes	yes	no	42	9.90164	≥85%	no				none planned	no	Diclofenac,Tramadol,
governmental	male	34	Lung	confirmed Stage 4	unknown	no	yes	no	145	3.60656	≥85%	yes		7	9.46667	≥85%	no	Morphine,
governmental	male	34	Non-Hodgkin lymphoma	confirmed Stage 4	unknown	no	yes	no	153	1.96721	≥85%	no				none planned	no	Tramadole,Pethidine
governmental	female	34	Ovary	Stage 3	1	yes	no	chemo was planned, patient didn`t receive it			planned, but not received	no				none planned	no
governmental	female	33	Breast	confirmed Stage 4	3	no	yes	no	157	3.80328	≥85%	no	booked, but patient didn`t receive it			planned, but not received	no	Diclofenac,Tramadol, Morphine
governmental	female	33	Breast	Stage 3	0	yes	yes	no	265	0.459016	≥85%	yes				unknown	no
governmental	female	33	Breast	confirmed Stage 4	3	no	yes	no	95	10.9836	≥85%	no	booked, but patient didn`t receive it			planned, but not received	no	Tramadole. Morphine
governmental	female	33	Breast	Unknwon, probably stage 1, 2 or 3	1	yes	yes	no	263	0.196721	unknown	yes				unknown	no
governmental	female	33	Breast	confirmed Stage 4	1	yes	yes	no	102	3.18033	≥85%	yes		6	7	≥85%	no	Tramadol
governmental	female	33	Cervix	Stage 3	0	no	no	no			none planned	no	booked, but patient didn`t receive it			planned, but not received	no
governmental	male	33	Colorectal	Unknwon, probably stage 1, 2 or 3	2	yes	no	chemo was planned, patient didn`t receive it			planned, but not received	no	booked, but patient didn`t receive it			planned, but not received	no
governmental	female	32	Breast	confirmed Stage 4	unknown	yes	yes	no	51	0.983607	<85%	yes	0		1.06667	≥85%	no
governmental	female	32	Breast	Stage 2	1	yes	yes	no	137	1.04918	≥85%	yes		37	7.36667	≥85%	no
private	female	32	Breast	Unknwon, probably stage 1, 2 or 3	unknown	yes	no	no			none planned	no				none planned	no	Tramadol
private	female	32	Breast	confirmed Stage 4	1	no	yes	no	114	0.295082	≥85%	no				none planned	no	Tramadol
private	female	32	Breast	Stage 3	unknown	yes	yes	no	1013	0.918033	≥85%	no				none planned	no
governmental	female	32	Breast	Stage 3	unknown	no	no	no			none planned	no	booked, but patient didn`t receive it			planned, but not received	no
governmental	female	32	Breast	Stage 2	1	yes	yes	no	137	2.65574	≥85%	no				none planned	no
governmental	female	32	Cervix	confirmed Stage 4	2	no	no	no			none planned	yes		0		<85%	yes	Ethiomorphine,Tramadol
governmental	male	32	Leukemia (not NHL)	Unknwon, probably stage 1, 2 or 3	1	no	yes	no		3.31148	unknown	no				none planned	no	Tramadol,Indamethacine
governmental	female	32	Others	Unknwon, probably stage 1, 2 or 3	2	no	yes	no	181	1.83607	≥85%	yes		82	7.43333	≥85%	no	Morphine,Ethiomorphine,Tramadol
governmental	male	31	Sarcoma	Unknwon, probably stage 1, 2 or 3	0	yes	yes	no			≥85%	yes		42	6.7	<85%	no	Morphine,
governmental	male	31	Sarcoma	Unknwon, probably stage 1, 2 or 3	unknown	no	no	no			unknown	no				none planned	no
private	female	31	Thyroid	Unknwon, probably stage 1, 2 or 3	unknown	yes	no	no			none planned	no				none planned	no	Pethidine,
private	male	30	Bladder	confirmed Stage 4	unknown	yes	no	no			none planned	no				none planned	no	Diclofenac, Pethidine
governmental	female	30	Breast	confirmed Stage 4	2	yes	yes	no	173	4.45902	≥85%	no	booked, but patient didn`t receive it			planned, but not received	no	Tramadol,Morphine, Diclofenac,Pethidine
governmental	female	30	Breast	Unknwon, probably stage 1, 2 or 3	1	yes	yes	no			unknown	no				none planned	no
governmental	female	30	Breast	Stage 3	1	yes	yes	no	115	1.37705	≥85%	yes				≥85%	no
governmental	female	30	Cancer of unknown primary	confirmed Stage 4	3	no	yes	no	131	3.77049	≥85%	no				none planned	no	Tramadol
governmental	female	30	Cervix	Stage 2	0	yes	yes	no			≥85%	yes		0		≥85%	no	Tramadol,
governmental	female	30	Cervix	confirmed Stage 4	3	no	no	no			none planned	no				none planned	no	Morphine,
governmental	female	30	Colorectal	Stage 3	1	yes	yes	no	130	0.95082	≥85%	yes		28	1.93333	<85%	no	Tramadole,Diclofenac
governmental	female	30	Head and Neck	confirmed Stage 4	3	no	yes	no	42	5.01639	≥85%	yes			1.26667	≥85%	no
governmental	male	30	Head and Neck	Unknwon, probably stage 1, 2 or 3	1	yes	yes	no	163	2.2623	≥85%	yes		29	6.7	≥85%	no	Tramadol
governmental	female	30	Head and Neck	Unknwon, probably stage 1, 2 or 3	unknown	no	no	no			none planned	no				none planned	no
governmental	male	30	Head and Neck	Unknwon, probably stage 1, 2 or 3	3	yes	yes	no	194	3.93443	≥85%	yes		35	8.2	none planned	no	Tramadol, Ibuprofen,
governmental	female	30	Head and Neck	Unknwon, probably stage 1, 2 or 3	1	no	yes	no	144	2.45902	≥85%	no	booked, but patient didn`t receive it			planned, but not received	no	Ethiomorphine
private	female	30	Leukemia (not NHL)	Unknwon, probably stage 1, 2 or 3	unknown	no	yes	no			unknown	no				none planned	no	Tramadol, Panadol, Diclofenac, Paracetamol, Pethidine,Morphine
private	female	30	Leukemia (not NHL)	Unknwon, probably stage 1, 2 or 3	unknown	no	yes	no	216	0.163934	unknown	no				none planned	no	Paracetamol, Tramadol
private	male	30	Non-Hodgkin lymphoma	Unknwon, probably stage 1, 2 or 3	unknown	no	yes	no	149	0	unknown	no				none planned	no
governmental	male	30	Non-Hodgkin lymphoma	confirmed Stage 4	unknown	no	yes	no	178	0.52459	≥85%	no				none planned	no	Tramadole, Paracetamole,Metronidazole,
governmental	female	30	Non-Hodgkin lymphoma	Unknwon, probably stage 1, 2 or 3	4	yes	yes	no	159	0	≥85%	no				none planned	no	Tramadol,Paracetamol
governmental	female	30	Sarcoma	confirmed Stage 4	2	yes	yes	no	76	9.5082	<85%	no				none planned	no	Tramadol,
private	female	30	Thyroid	Unknwon, probably stage 1, 2 or 3	unknown	no	no	no			none planned	no				none planned	no	Diclofenac
governmental	female	30	Thyroid	Unknwon, probably stage 1, 2 or 3	1	yes	no	no			none planned	no				none planned	no
governmental	female	30	Thyroid	Unknwon, probably stage 1, 2 or 3	1	yes	no	no			none planned	no	booked, but patient didn`t receive it			planned, but not received	no
private	female	29	Breast	confirmed Stage 4	unknown	yes	yes	no			≥85%	no				none planned	no
private	female	29	Breast	confirmed Stage 4	unknown	yes	yes	no			≥85%	no				none planned	no
private	female	29	Cancer of unknown primary	Unknwon, probably stage 1, 2 or 3	unknown	no	no	no			unknown	no				none planned	no
governmental	male	29	Cancer of unknown primary	confirmed Stage 4	3	no	yes	no	51	5.11475	≥85%	no				none planned	no	Morphine,
governmental	male	29	Sarcoma	Unknwon, probably stage 1, 2 or 3	2	no	yes	no	71	2.03279	<85%	yes		21	2	≥85%	no	Ethiomorphine
governmental	female	28	Breast	Stage 3	1	yes	yes	no			unknown	yes		24	8.66667	≥85%	no
governmental	female	28	Breast	Stage 3	0	yes	yes	no			≥85%	yes		37	8.06667	≥85%	no
governmental	female	28	Breast	Stage 3	1	yes	yes	no	184	7.44262	≥85%	yes		24	15.6	≥85%	no	Tramadol
private	female	28	Breast	Unknwon, probably stage 1, 2 or 3	unknown	no	no	no			none planned	no				none planned	no
governmental	female	28	Breast	Stage 2	1	yes	yes	no	114	3.31148	≥85%	no	booked, but patient didn`t receive it			planned, but not received	no
governmental	female	28	Breast	Unknwon, probably stage 1, 2 or 3	1	yes	no	no			none planned	no				none planned	no
private	female	28	Cervix	confirmed Stage 4	unknown	no	no	no			none planned	no				none planned	no	Pethidine, Diclofenac, Tramadol, Codein
governmental	female	28	Cervix	Stage 2	1	no	yes	no			unknown	yes		17	1.13333	≥85%	no
governmental	male	28	Colorectal	Stage 3	1	yes	yes	no	260	12.1967	≥85%	no				none planned	no
governmental	male	28	Head and Neck	confirmed Stage 4	1	no	no	chemo was planned, patient didn`t receive it			planned, but not received	no	booked, but patient didn`t receive it			planned, but not received	no
private	female	28	Head and Neck	confirmed Stage 4	unknown	no	yes	no	0	4.98361	<85%	no				none planned	no
private	female	28	Others	Unknwon, probably stage 1, 2 or 3	1	no	yes	no	89	2.09836	unknown	no				none planned	no
governmental	female	28	Ovary	confirmed Stage 4	unknown	yes	no	no			none planned	no				none planned	no
governmental	male	28	Sarcoma	confirmed Stage 4	unknown	no	yes	no		1.54098	unknown	no				none planned	no	Tramadol, Pethidine,, Paracetamole,
governmental	female	28	Stomach	confirmed Stage 4	3	yes	yes	no	0	0.655738	<85%	no				none planned	no	Tramal, Tramadol, Ethiomorphine
private	female	27	Breast	Unknwon, probably stage 1, 2 or 3	unknown	no	no	no			none planned	no				none planned	no
governmental	female	27	Breast	Stage 1	1	yes	yes	no	128	0.721311	≥85%	no				none planned	no
governmental	female	27	Breast	confirmed Stage 4	2	no	yes	no	150	7.04918	≥85%	no				none planned	no
governmental	female	27	Breast	Unknwon, probably stage 1, 2 or 3	2	yes	yes	no	150	7.04918	≥85%	no				none planned	no	Paracetamol,
private	male	27	Head and Neck	confirmed Stage 4	unknown	no	yes	no	62		unknown	no	booked, but patient didn`t receive it			planned, but not received	no	Tramadol
private	male	27	Non-Hodgkin lymphoma	confirmed Stage 4	1	no	no	no			none planned	no				none planned	no
governmental	female	27	Others	Stage 2	3	no	no	no			none planned	yes		64	6.9	≥85%	no	Morphine, Tramadol
governmental	male	27	Others	confirmed Stage 4	4	yes	no	chemo was planned, patient didn`t receive it			planned, but not received	no				none planned	no	Diclofenac, Tramadol,Morphine
private	female	26	Breast	confirmed Stage 4	unknown	no	yes	no	162	20.7213	≥85%	no				none planned	no	Tramadol
governmental	female	26	Breast	Stage 3	2	no	no	chemo was planned, patient didn`t receive it			planned, but not received	no				none planned	no
governmental	female	26	Hodgkin lymphoma	confirmed Stage 4	unknown	no	yes	no		0.688525	≥85%	no				none planned	no	Tramadol,
private	male	26	Non-Hodgkin lymphoma	Stage 3	unknown	no	yes	no			≥85%	no				none planned	no	Tramadol
governmental	male	26	Sarcoma	Unknwon, probably stage 1, 2 or 3	1	yes	yes	no	214	0.983607	≥85%	yes				unknown	no
private	female	26	Stomach	Unknwon, probably stage 1, 2 or 3	unknown	yes	yes	no			≥85%	no				none planned	no	Pethidine,
governmental	female	25	Breast	confirmed Stage 4	1	no	yes	no	115	1.70492	≥85%	no				none planned	no	Tramadol, Diclofenac,Morphine
governmental	male	25	Colorectal	confirmed Stage 4	2	yes	no	chemo was planned, patient didn`t receive it			planned, but not received	no				none planned	no	Tramadol,Morphine,Diclofenac
private	male	25	Colorectal	Unknwon, probably stage 1, 2 or 3	unknown	yes	yes	no			≥85%	no				none planned	no
governmental	female	25	Non-Hodgkin lymphoma	Unknwon, probably stage 1, 2 or 3	1	no	yes	no	163	1.60656	≥85%	no				none planned	no	Ibuprofen
governmental	female	25	Others	Unknwon, probably stage 1, 2 or 3	unknown	no	no	no			none planned	no				none planned	no
private	female	25	Sarcoma	Unknwon, probably stage 1, 2 or 3	1	no	yes	no	112		≥85%	no	booked, but patient didn`t receive it			planned, but not received	no
private	male	24	Hodgkin lymphoma	Stage 2	unknown	no	yes	no	160	3.21311	≥85%	no				none planned	no
governmental	female	24	Leukemia (not NHL)	Unknwon, probably stage 1, 2 or 3	unknown	no	yes	no	9	0.42623	<85%	no				none planned	no
governmental	male	23	Colorectal	Stage 3	1	yes	yes	no	198	1.37705	≥85%	yes		48	7.33333	≥85%	no	Tramadole
private	female	23	Head and Neck	Unknwon, probably stage 1, 2 or 3	2	no	no	no			none planned	no				none planned	no
private	female	23	Head and Neck	Stage 3	unknown	no	yes	no	78	4.55738	≥85%	yes				≥85%	no
governmental	female	23	Leukemia (not NHL)	Unknwon, probably stage 1, 2 or 3	unknown	no	yes	no		1.96721	unknown	no				none planned	no
governmental	female	23	Leukemia (not NHL)	Unknwon, probably stage 1, 2 or 3	unknown	no	no	no			none planned	no				none planned	no
governmental	female	23	Others	Unknwon, probably stage 1, 2 or 3	1	yes	yes	no	7	4.55738	≥85%	no				none planned	no	Tramadol, Diclofenac
governmental	female	23	Thyroid	Unknwon, probably stage 1, 2 or 3	unknown	yes	no	no			none planned	no				none planned	no
governmental	male	22	Head and Neck	confirmed Stage 4	3	no	yes	no		2.2623	unknown	yes		257	2.3	unknown	no	Morphine,
governmental	female	22	Others	Unknwon, probably stage 1, 2 or 3	unknown	yes	no	no			none planned	no				none planned	no
governmental	female	21	Hodgkin lymphoma	confirmed Stage 4	unknown	no	yes	no	201	10.6557	<85%	no				none planned	no	Morphine,Tramadole,
governmental	male	21	Lung	Stage 2	1	yes	no	chemo was planned, patient didn`t receive it			planned, but not received	no				none planned	no	Diclofenac, Tramadol,Pethidine, Morphine
governmental	female	21	Ovary	confirmed Stage 4	2	yes	no	no			none planned	no				none planned	no
governmental	male	21	Sarcoma	Unknwon, probably stage 1, 2 or 3	1	yes	no	no			none planned	yes		61	2.86667	≥85%	no
governmental	female	21	Thyroid	Unknwon, probably stage 1, 2 or 3	unknown	yes	no	no			none planned	no				none planned	no	Tramadole,
governmental	male	20	Head and Neck	confirmed Stage 4	2	no	no	no			none planned	yes		14	1.93333	unknown	no	Tramadol, Ethiomorphine
governmental	female	20	Leukemia (not NHL)	Unknwon, probably stage 1, 2 or 3	unknown	no	yes	no			unknown	no				none planned	no
private	male	20	Others	Unknwon, probably stage 1, 2 or 3	1	yes	yes	no			<85%	no				none planned	no
governmental	male	19	Colorectal	Unknwon, probably stage 1, 2 or 3	unknown	yes	no	no			none planned	no				none planned	no	Tramadole,Diclofenac
governmental	male	19	Leukemia (not NHL)	Unknwon, probably stage 1, 2 or 3	unknown	no	yes	no			unknown	no				none planned	no	Paracetamol,
governmental	female	18	Non-Hodgkin lymphoma	Unknwon, probably stage 1, 2 or 3	0	no	yes	no	0	2.91803	<85%	no				none planned	no	Diclofenac
private	male	17	Leukemia (not NHL)	Unknwon, probably stage 1, 2 or 3	unknown	no	yes	no	5		<85%	no				none planned	no	Tramadol, Paracetamol, Diclofenac, Pethidine
governmental	male	17	Non-Hodgkin lymphoma	Unknwon, probably stage 1, 2 or 3	1	no	yes	no	150	0.885246	<85%	no	booked, but patient didn`t receive it			planned, but not received	no	Morphin,
governmental	female	17	Others	Unknwon, probably stage 1, 2 or 3	unknown	no	no	no			none planned	no				none planned	no
governmental	male	16	Colorectal	confirmed Stage 4	1	yes	yes	no	125	0.918033	<85%	no				none planned	no
governmental	female	15	Leukemia (not NHL)	Unknwon, probably stage 1, 2 or 3	unknown	no	yes	no		6.09836	unknown	no				none planned	no
governmental	male	12	Non-Hodgkin lymphoma	Unknwon, probably stage 1, 2 or 3	unknown	yes	yes	no	13	0.196721	unknown	no				none planned	no	Morphine, Tramadol, Paracetamol
private	male	12	Non-Hodgkin lymphoma	confirmed Stage 4	unknown	no	yes	no	165		≥85%	no	booked, but patient didn`t receive it			planned, but not received	no	Diclofenac,Tramadol
governmental	female	11	Others	confirmed Stage 4	unknown	yes	yes	no	83	0.131148	≥85%	no				none planned	no	Diclofenac
private	female	10	Others	Unknwon, probably stage 1, 2 or 3	unknown	yes	no	no			none planned	no	booked, but patient didn`t receive it			planned, but not received	no	Tramadol, Diclofenac
governmental	male	10	Sarcoma	confirmed Stage 4	unknown	yes	yes	no	73	1.31148	<85%	no				none planned	no
governmental	female	9	Sarcoma	Unknwon, probably stage 1, 2 or 3	unknown	no	no	no			none planned	no				none planned	no
governmental	male	6	Leukemia (not NHL)	Unknwon, probably stage 1, 2 or 3	unknown	no	yes	no		0.0983607	unknown	no				none planned	no
governmental	male	6	Leukemia (not NHL)	Unknwon, probably stage 1, 2 or 3	unknown	no	yes	no	23	0.295082	≥85%	no				none planned	no
governmental	male	4	Others	confirmed Stage 4	unknown	no	yes	no	0	0.885246	<85%	no				none planned	no	Morphine, Paracetamol, Tramadol
governmental	female	4	Others	Unknwon, probably stage 1, 2 or 3	unknown	no	yes	no	103	0.262295	unknown	no	booked, but patient didn`t receive it			planned, but not received	no	Paracetamol,Diclofenac,
governmental	female	4	Renal	confirmed Stage 4	unknown	no	yes	no		0.0327869	unknown	no				none planned	no	Morphine,
governmental	female	4	Renal	Unknwon, probably stage 1, 2 or 3	unknown	yes	yes	no		8.85246	≥85%	no				none planned	no	Paracetamol
governmental	female	3	Others	Unknwon, probably stage 1, 2 or 3	unknown	no	yes	no		0.229508	unknown	no	booked, but patient didn`t receive it			planned, but not received	no	Paracetamol,
private	male	2	Others	Unknwon, probably stage 1, 2 or 3	unknown	no	no	no			none planned	no				none planned	no
governmental	female	1	Leukemia (not NHL)	Unknwon, probably stage 1, 2 or 3	unknown	no	yes	no	24	0.918033	≥85%	no				none planned	no	Paracetamol, Ibuprofen, Morphine, Pethidine,
governmental	female	1	Renal	confirmed Stage 4	unknown	no	yes	no	0	0.163934	<85%	no				none planned	no
